# Supplementary material for: Genotype-Encoded UV Sensitivity in iPSC-Derived Human Melanocytes Reveals MX2 as a Physiological Amplifier of p53/p38-Mediated DNA Damage Signaling
Source: Int J Mol Sci. 2026 Mar 12;27(6):2617. doi: 10.3390/ijms27062617 (PMC13027049; doi:10.3390/ijms27062617)
Supplement: Supplementary file 1 [file ijms-27-02617-s001.zip]

Archive with 7 entries (7 files):
- Supplementary Figure Legends.pdf
- Figure S1.pdf
- Figure S2.pdf
- Figure S3.pdf
- Supp.Table 1.xlsx
- Supp.Table 2_reviewed.xlsx
- Supp.Table 3.xlsx
