# Supplementary material for: Genotype-Encoded UV Sensitivity in iPSC-Derived Human Melanocytes Reveals MX2 as a Physiological Amplifier of p53/p38-Mediated DNA Damage Signaling
Source: Int J Mol Sci. 2026 Mar 12;27(6):2617. doi: 10.3390/ijms27062617 (PMC13027049; doi:10.3390/ijms27062617)
Supplement: Supplementary file 1 [file ijms-27-02617-s001.zip › Supp.Table 1.xlsx]

## Sheet: Sheet1
Supplementary Table 1. Donor information, MC1R genotypes, and pigmentation phenotypes of iPSC-derived melanocyte lines.
iPSC line	Source cell type	Reprogramming method	# clones generated	# clones passing QC	QC assays performed	Successful melanocyte differentiation
iPS-Leeds003	Fibroblasts	Sendai virus (OCT4/SOX2/KLF4/c-MYC)	4	4	TRA-1-60, SSEA-4, OCT4, SOX2 (flow cytometry); NANOG, OCT4, SOX2 (qRT-PCR)	Yes
iPS-Leeds004	Fibroblasts	Sendai virus (OCT4/SOX2/KLF4/c-MYC)	4	4	TRA-1-60, SSEA-4, OCT4, SOX2 (flow cytometry); NANOG, OCT4, SOX2 (qRT-PCR)	Yes
iPS-Leeds005	Fibroblasts	Sendai virus (OCT4/SOX2/KLF4/c-MYC)	4	4	TRA-1-60, SSEA-4, OCT4, SOX2 (flow cytometry); NANOG, OCT4, SOX2 (qRT-PCR)	Yes
iPS-Leeds006	Fibroblasts	Sendai virus (OCT4/SOX2/KLF4/c-MYC)	4	4	TRA-1-60, SSEA-4, OCT4, SOX2 (flow cytometry); NANOG, OCT4, SOX2 (qRT-PCR)	No
iPS-Leeds007	Fibroblasts	Sendai virus (OCT4/SOX2/KLF4/c-MYC)	4	4	TRA-1-60, SSEA-4, OCT4, SOX2 (flow cytometry); NANOG, OCT4, SOX2 (qRT-PCR)	Yes
iPS-Leeds008	Fibroblasts	Sendai virus (OCT4/SOX2/KLF4/c-MYC)	4	4	TRA-1-60, SSEA-4, OCT4, SOX2 (flow cytometry); NANOG, OCT4, SOX2 (qRT-PCR)	Yes
iPS-Leeds009	Fibroblasts	Sendai virus (OCT4/SOX2/KLF4/c-MYC)	4	4	TRA-1-60, SSEA-4, OCT4, SOX2 (flow cytometry); NANOG, OCT4, SOX2 (qRT-PCR)	Yes
iPS-GM09943	Fibroblasts	Sendai virus (OCT4/SOX2/KLF4/c-MYC)	4	4	TRA-1-60, SSEA-4, OCT4, SOX2 (flow cytometry); NANOG, OCT4, SOX2 (qRT-PCR)	Yes
iPS-GM00671-6	Fibroblasts	Sendai virus (OCT4/SOX2/KLF4/c-MYC)	4	4	TRA-1-60, SSEA-4, OCT4, SOX2 (flow cytometry); NANOG, OCT4, SOX2 (qRT-PCR)	Yes
iPS-XPCD	Fibroblasts	Sendai virus (OCT4/SOX2/KLF4/c-MYC)	4	4	TRA-1-60, SSEA-4, OCT4, SOX2 (flow cytometry); NANOG, OCT4, SOX2 (qRT-PCR)	Yes
iPS-F004	Fibroblasts	Sendai virus (OCT4/SOX2/KLF4/c-MYC)	4	4	TRA-1-60, SSEA-4, OCT4, SOX2 (flow cytometry); NANOG, OCT4, SOX2 (qRT-PCR)	Yes
iPS-FF144	Fibroblasts	Sendai virus (OCT4/SOX2/KLF4/c-MYC)	4	4	TRA-1-60, SSEA-4, OCT4, SOX2 (flow cytometry); NANOG, OCT4, SOX2 (qRT-PCR)	No
iPS-FF160	Fibroblasts	Sendai virus (OCT4/SOX2/KLF4/c-MYC)	4	4	TRA-1-60, SSEA-4, OCT4, SOX2 (flow cytometry); NANOG, OCT4, SOX2 (qRT-PCR)	Yes
iPS-Wi38	Fibroblasts	Sendai virus (OCT4/SOX2/KLF4/c-MYC)	4	4	TRA-1-60, SSEA-4, OCT4, SOX2 (flow cytometry); NANOG, OCT4, SOX2 (qRT-PCR)	Yes
iPS-GM942-3	Fibroblasts	Sendai virus (OCT4/SOX2/KLF4/c-MYC)	4	4	TRA-1-60, SSEA-4, OCT4, SOX2 (flow cytometry); NANOG, OCT4, SOX2 (qRT-PCR)	Yes
iPS-FH202	Fibroblasts	Sendai virus (OCT4/SOX2/KLF4/c-MYC)	4	4	TRA-1-60, SSEA-4, OCT4, SOX2 (flow cytometry); NANOG, OCT4, SOX2 (qRT-PCR)	Yes
iPS-FH217	Fibroblasts	Sendai virus (OCT4/SOX2/KLF4/c-MYC)	4	4	TRA-1-60, SSEA-4, OCT4, SOX2 (flow cytometry); NANOG, OCT4, SOX2 (qRT-PCR)	Yes
iPS-FHT243	Fibroblasts	Sendai virus (OCT4/SOX2/KLF4/c-MYC)	4	4	TRA-1-60, SSEA-4, OCT4, SOX2 (flow cytometry); NANOG, OCT4, SOX2 (qRT-PCR)	Yes
iPS-FHT299	Fibroblasts	Sendai virus (OCT4/SOX2/KLF4/c-MYC)	4	4	TRA-1-60, SSEA-4, OCT4, SOX2 (flow cytometry); NANOG, OCT4, SOX2 (qRT-PCR)	Yes
iPS-FH308	Fibroblasts	Sendai virus (OCT4/SOX2/KLF4/c-MYC)	4	4	TRA-1-60, SSEA-4, OCT4, SOX2 (flow cytometry); NANOG, OCT4, SOX2 (qRT-PCR)	Yes
iPS-FH310	Fibroblasts	Sendai virus (OCT4/SOX2/KLF4/c-MYC)	4	4	TRA-1-60, SSEA-4, OCT4, SOX2 (flow cytometry); NANOG, OCT4, SOX2 (qRT-PCR)	Yes
iPS-Leeds13-15L1001	Fibroblasts	Sendai virus (OCT4/SOX2/KLF4/c-MYC)	4	–	TRA-1-60, SSEA-4, OCT4, SOX2 (flow cytometry); NANOG, OCT4, SOX2 (qRT-PCR)	ND
iPS-MP13-356	Fibroblasts	Sendai virus (OCT4/SOX2/KLF4/c-MYC)	4	–	ND	ND
iPS-104974	Fibroblasts	Sendai virus (OCT4/SOX2/KLF4/c-MYC)	4	–	ND	ND
iPS-118161	Fibroblasts	Sendai virus (OCT4/SOX2/KLF4/c-MYC)	4	–	ND	ND
iPS-107	Fibroblasts	Sendai virus (OCT4/SOX2/KLF4/c-MYC)	4	–	ND	ND
iPS-T33	Fibroblasts	Sendai virus (OCT4/SOX2/KLF4/c-MYC)	4	–	ND	ND
