# Supplementary material for: Genotype-Encoded UV Sensitivity in iPSC-Derived Human Melanocytes Reveals MX2 as a Physiological Amplifier of p53/p38-Mediated DNA Damage Signaling
Source: Int J Mol Sci. 2026 Mar 12;27(6):2617. doi: 10.3390/ijms27062617 (PMC13027049; doi:10.3390/ijms27062617)
Supplement: Supplementary file 1 [file ijms-27-02617-s001.zip › Supp.Table 3.xlsx]

## Sheet: Sheet1
	Supplementary Table 3. Melanocyte differentiation media
	Component	Concentration	Vendor
	Dexamethasone	0.05 µM	Sigma
	Insulin-Transferrin-Selenium (ITS)	1×	Sigma
	Linoleic Acid-Bovine Serum Albumin (LA-BSA)	1 mg/mL	Sigma
	Low-Glucose DMEM	0.3	Invitrogen
	MCDB201	0.2	Sigma
	L-Ascorbic Acid	0.1 mM	Sigma
	Conditioned Medium of Mouse L-Wnt3a cells	0.5	American Type Culture Collection, Manassas, VA
	Stem Cell Factor (SCF)	100 ng/mL	R&D Systems, Minneapolis, MN
	Endothelin-3 (EDN3)	100 nM	American Peptide, Sunnyvale, CA
	Cholera toxin	20 pM	Sigma
	Phorbol Ester 12-O-Tetradecanoylphorbol-13-Acetate (PMA)	50 nM	Sigma
	bFGF	4 ng/mL	R&D Systems, Minneapolis, MN
